# Supplementary material for: TRAP1 chaperone protein mutations and autoinflammation
Source: Life Sci Alliance. 2019 Dec 27;3(2):e201900376. doi: 10.26508/lsa.201900376 (PMC6975284; doi:10.26508/lsa.201900376)
Supplement: Supplementary file 1 [file LSA-2019-00376_TableS1.xlsx]

## Sheet: Sheet1
Immunological investigations	Patient VI-1	Patient VI-2	Patient VI-4
	(reference range)	(reference range)	(reference range)
Autoantibodies	Negative	Negative	ANA 1:160- 1:320
Monocyte and lymphocyte subsets	Normal	Normal	Normal
IgG	11.2 g/L (5.4-16.1)	8.55 g/L (5.4-16.1)	11.0 g/L (2.4-8.8)
IgA	1.53 g/L (0.7-2.5)	4.09 g/L (0.5-2.4)	2.1 g/L (0.1-0.5)
IgM	1.63 g/L (0.5-1.8)	1.41 g/L (0.5-1.8)	3.18g/L (0.2-1.0)
IgD	>900 IU/L (0-100)	>900 IU/L (0-100)	4 IU/L (0-100)
IgE	21.4 kU/L (0-23)	<2 kU/L (0-23)	39.7kU/L (0-7.3)
Nitroblue tetrazolium test	Normal	Normal	Normal
MHC class 1 expression	100% (normal)	100% (normal)	Not assessed
Vaccine responses	Normal*	Normal*	Not assessed
C3	1.50 g/L (0.75-1.65)	1.56 g/L (0.75-1.65)	1.84 g/L (0.75-1.65)
C4	0.35 (0.14-0.54)	0.28 g/L (0.14 -0.54)	0.32 (0.14 -0.54)
Functional classical and alternative complement pathway	Normal	Normal	Normal
Histology	Skin: perivascular lymphocyte and neutrophil accumulation with some leucocytoclasis	Not performed	Clavicle biopsy: dense neutrophil and CD68+ cell infiltrate, with surrounding fibrosis and bone resorption; negative staining for CD1a, CD20, CD79a, Langerin, and S100.
	Oral ulcer: neutrophilic infiltration extending into the perivascular tissue; no vasculitis
	Upper and lower GI tract: mild duodenitis with partial villous atrophy and mild plasma cell infiltrate; remainder of gut normal
Routine fever gene screening (undertaken prior to next generation sequencing)	MEFV1: wild type (WT)	MEFV1: WT	MEFV1 not assessed
	TNFRSF1A2: WT	MVK5: WT
	NLRP33: WT
	MVK4: WT
Treatment×	NSAIDs	NSAIDs	NSAIDS
All patients received prednisolone 0.3-2 mg/kg/day in addition to the medication listed sequentially	Colch	Colch	Pamidronate
	CYC	Aza	MTX
	Aza	MMF
	MMF	Anak
	Thal	HSCT age 14 years
	Ritux
	Inflix
	Anak
	HSCT age 13 years
